# Supplementary material for: Knockout of circRNA single stranded interacting protein 1 (circRBMS1) played a protective role in myocardial ischemia-reperfusion injury though inhibition of miR-2355-3p/Mammalian Sterile20-like kinase 1 (MST1) axis
Source: Bioengineered. 2022 May 25;13(5):12726–37. doi: 10.1080/21655979.2022.2068896 (PMC9275998; doi:10.1080/21655979.2022.2068896)
Supplement: Supplemental Material [file KBIE_A_2068896_SM1185.zip]

Archive with 3 entries (2 files):
- supplementary/
- supplementary/approval.pdf
- supplementary/Language Certificate.jpg
